# Supplementary material for: Encounter rates and engagement times limit the transmission of conjugative plasmids
Source: PLoS Genet. 2025 Feb 7;21(2):e1011560. doi: 10.1371/journal.pgen.1011560 (PMC11828410; doi:10.1371/journal.pgen.1011560)
Supplement: S1 Table — (XLSX) [file pgen.1011560.s001.xlsx]

## Sheet: Hoja1
Strain	Genotype	Reference
DH5α	F‐ endA1 hsdR17 (rk ‐, mk+) supE44 thi‐1 λ‐ recA1 gyrA96 relA1 deoRΔ(lacZYA‐argF)‐U169 φ80d lacZΔM15	[1]
BW27783	lacIq rrnBT14 lacZWJ16 hsdR514 Δ(araBADAH33) Δ(rhaBADLD78) Δ(araFGH) φ(ΔaraEp PCP8‐araE)	[2,3]
MG1655	Dam +, F –, lambda–, rph-1	[4]
MDS42	MG1655Δ(fhuACDB) endA-, recA-, Δ(699 genes, ISs and prophages)	[5]
MDS42 TraN	MG1655::mpf_R46	This work
MDS42 TraW	MDS42::mpf_R388	This work
DH5α pir+	endA1 hsdR17 glnV44(=supE44) thi-1 recA1 gyrA96 relA1 φ80dlacΔ(lacZ)M15 Δ(lacZYA-argF)U169 zdg-232::Tn10 uidA::pir+	[6]
References
1.	Grant SGN, Jessee J, Bloom FR, Hanahan D. Differential plasmid rescue from transgenic mouse DNAs into Escherichia coli methylation-restriction mutants. Proc Natl Acad Sci U S A. 1990;87: 4645–4649. doi:10.1073/pnas.87.12.4645
2.	Khlebnikov A, Risa, Skaug T, Carrier TA, Keasling JD. Regulatable arabinose-inducible gene expression system with consistent control in all cells of a culture. J Bacteriol. 2000;182: 7029–7034. doi:10.1128/JB.182.24.7029-7034.2000
3.	Khlebnikov A, Datsenko KA, Skaug T, Wanner BL, Keasling JD. Homogeneous expression of the P(BAD) promoter in Escherichia coli by constitutive expression of the low-affinity high-capacity AraE transporter. Microbiology (Reading). 2001;147: 3241–7. doi:10.1099/00221287-147-12-3241
4.	Blattner FR, Plunkett G, Bloch CA, Perna NT, Burland V, Riley M, et al. The complete genome sequence of Escherichia coli K-12. Science. 1997;277: 1453–62. doi:10.1126/science.277.5331.1453
5.	Pósfai G, Plunkett G, Fehér T, Frisch D, Keil GM, Umenhoffer K, et al. Emergent properties of reduced-genome Escherichia coli. Science (1979). 2006;312: 1044–1046. doi:10.1126/science.1126439
6.	Platt R, Drescher C, Park SK, Phillips GJ. Genetic system for reversible integration of DNA constructs and lacZ gene fusions into the Escherichia coli chromosome. Plasmid. 2000;43: 12–23. doi:10.1006/plas.1999.1433
