# Supplementary material for: Encounter rates and engagement times limit the transmission of conjugative plasmids
Source: PLoS Genet. 2025 Feb 7;21(2):e1011560. doi: 10.1371/journal.pgen.1011560 (PMC11828410; doi:10.1371/journal.pgen.1011560)
Supplement: S2 Table — (XLSX) [file pgen.1011560.s002.xlsx]

## Sheet: Hoja1
Plasmid	Antibiotic Markers	Description	Reference
pSEVA321	Cm	RP4 replicon, mobilizable (RP4 oriT)	[1]
pBAD33	Cm	pACYC replicon, pBAD, araC	[2]
pRL443	Ap, Tc	RP4ΔaphA (KnS), IncP1α, conjugative	[3]
R388	Tp	IncW, conjugative	[4]
pKM101	Ap	15 kb deletion of R46, IncN, conjugative	[5]
R7K	Ap	IncW, conjugative	[6]
pMBUI4	Tc	IncW, conjugative	[7]
pIE321	Tc	IncW, conjugative	[8]
pSU1027	Tp	R388 with p15a replicon	[9]
pSU4280 (mobN)	Cm	pSU19::oriT-TraIJK_pKM101	[10]
pSEVA321::mobW	Cm	oriV_RK2, oriT_RP4, oriT-TrwABC_R388, mobilizable by R388 and RP4.	This work
References
1.	Martínez-Garćía E, Aparicio T, Goñi-Moreno A, Fraile S, De Lorenzo V. SEVA 2.0: An update of the Standard European Vector Architecture for de-/re-construction of bacterial functionalities. Nucleic Acids Res. 2015;43: D1183–D1189. doi:10.1093/nar/gku1114
2.	Guzman LM, Belin D, Carson MJ, Beckwith J. Tight regulation, modulation, and high-level expression by vectors containing the arabinose PBAD promoter. J Bacteriol. 1995;177: 4121–30. Available: http://www.ncbi.nlm.nih.gov/pubmed/7608087%0Ahttp://www.pubmedcentral.nih.gov/articlerender.fcgi?artid=PMC177145
3.	Elhai J, Vepritskiy A, Muro-Pastor AM, Flores E, Wolk CP. Reduction of conjugal transfer efficiency by three restriction activities of Anabaena sp. strain PCC 7120. J Bacteriol. 1997;179: 1998–2005. doi:10.1128/jb.179.6.1998-2005.1997
4.	Datta N, Hedges RW. Trimethoprim Resistance Conferred by W Plasmids in Enterobacteriaceae. J Gen Microbiol. 1972;72: 349–355. doi:10.1099/00221287-72-2-349
5.	Langer PJ, Shanabruch WG, Walker GC. Functional organization of plasmid pKM101. J Bacteriol. 1981;145: 1310–1316.
6.	Coetzee JN, Datta N, Hedges RW. R factors from Proteus rettgeri. J Gen Microbiol. 1972;72: 543–52. doi:10.1099/00221287-72-3-543
7.	Brown CJ, Sen D, Yano H, Bauer ML, Rogers LM, Van der Auwera GA, et al. Diverse Broad-Host-Range Plasmids from Freshwater Carry Few Accessory Genes. Appl Environ Microbiol. 2013;79: 7684–7695. doi:10.1128/aem.02252-13
8.	Götz A, Pukall R, Smit E, Tietze E, Prager R, Tschäpe H, et al. Detection and characterization of broad-host-range plasmids in environmental bacteria by PCR. Appl Environ Microbiol. 1996;62: 2621–8. Available: http://www.ncbi.nlm.nih.gov/pubmed/8779598
9.	Mötsch S, Schmitt R, Avila P, de la Cruz F, Ward E, Grinsted J. Junction sequences generated by “one-ended transposition.” Nucleic Acids Res. 1985;13: 3335–3342. doi:10.1093/nar/13.9.3335
10.	Llosa M, Zunzunegui S, de la Cruz F. Conjugative coupling proteins interact with cognate and heterologous VirB10-like proteins while exhibiting specificity for cognate relaxosomes. Proceedings of the National Academy of Sciences. 2003;100: 10465–10470. doi:10.1073/pnas.1830264100
